# Supplementary material for: Combination Therapy with Human Chorionic Villi MSCs and Secretory Factors Enhances Cutaneous Wound Healing in a Rat Model
Source: Int J Mol Sci. 2025 Jul 17;26(14):6888. doi: 10.3390/ijms26146888 (PMC12295468; doi:10.3390/ijms26146888)
Supplement: Supplementary file 1 [file ijms-26-06888-s001.zip]

Archive with 2 entries (2 files):
- Supplementary Figure Captions.pdf
- Supplementary Figures.pdf
